# Supplementary material for: Data on vascular plant species composition along two elevation gradients in the high Andes of central Chile (33°S)
Source: Data Brief. 2024 Nov 13;57:111128. doi: 10.1016/j.dib.2024.111128 (PMC11617968; doi:10.1016/j.dib.2024.111128)
Supplement: Supplementary file 2 [file mmc2.xlsx]

## Sheet: Plot_metadata
Gradient ID	Elevational band (m s.n.m.)	Elevation center of plot (m a.s.l.)	Exposition	Georeference_Plot corner_1	Georeference_Plot corner_2	Georeference_Plot corner_3	Georeference_Plot corner_4	Georeference_Plot center	Sampling date
La Parva	2500	2576	NW	33°20'38.55"S 70°17'54.252"W	33°20'39.648"S 70°17'53.262"W	33°20'40.374"S 70°17'54.564"W	33°20'39.318"S 70°17'55.452"W	33°20'39.456"S 70°17'54.378"W	2023-01-17
La Parva	2600	2655	NW	33°20'39.318"S 70°17'40.266"W	33°20'39.336"S 70°17'38.754"W	33°20'38.01"S 70°17'38.742"W	33°20'38.04"S 70°17'40.236"W	33°20'38.7"S 70°17'39.456"W	2023-01-17
La Parva	2700	2793	SSE	33°19'55.662"S 70°17'21.672"W	33°19'54.51"S 70°17'22.062"W	33°19'54.09"S 70°17'20.544"W	33°19'55.266"S 70°17'20.106"W	33°19'54.864"S 70°17'21.09"W	2023-01-18
La Parva	2800	2870	SW	33°19'55.086"S 70°17'4.302"W	33°19'55.734"S 70°17'5.526"W	33°19'54.69"S 70°17'6.528"W	33°19'54.072"S 70°17'5.328"W	33°19'54.924"S 70°17'5.442"W	2023-01-19
La Parva	2900	2919	WSW	33°19'46.728"S 70°17'12.528"W	33°19'45.432"S 70°17'12.144"W	33°19'45.672"S 70°17'10.656"W	33°19'46.932"S 70°17'10.956"W	33°19'46.206"S 70°17'11.58"W	2023-01-20
La Parva	3000	3018	SSW	33°19'32.184"S 70°16'58.2"W	33°19'32.088"S 70°16'56.604"W	33°19'33.216"S 70°16'56.604"W	33°19'33.396"S 70°16'58.122"W	33°19'32.718"S 70°16'57.366"W	2023-01-20
La Parva	3100	3127	NW	33°19'37.662"S 70°16'39.852"W	33°19'36.828"S 70°16'40.758"W	33°19'35.892"S 70°16'39.642"W	33°19'36.744"S 70°16'38.652"W	33°19'36.774"S 70°16'39.726"W	2023-01-19
La Parva	3200	3215	SW	33°19'45.876"S 70°16'23.94"W	33°19'44.91"S 70°16'23.082"W	33°19'45.624"S 70°16'21.834"W	33°19'46.53"S 70°16'22.716"W	33°19'45.696"S 70°16'22.95"W	2023-01-19
La Parva	3300	3394	WSW	33°19'31.356"S 70°15'53.178"W	33°19'30.57"S 70°15'54.402"W	33°19'29.622"S 70°15'53.406"W	33°19'30.402"S 70°15'52.11"W	33°19'30.498"S 70°15'53.304"W	2023-01-19
La Parva	3400	3454	SSE	33°19'27.852"S 70°15'40.188"W	33°19'28.854"S 70°15'39.21"W	33°19'29.814"S 70°15'40.314"W	33°19'28.74"S 70°15'41.298"W	33°19'28.818"S 70°15'40.23"W	2022-12-28
La Parva	3500	3583	ENE	33°19'12.888"S 70°15'25.776"W	33°19'12.516"S 70°15'24.42"W	33°19'13.68"S 70°15'23.928"W	33°19'14.142"S 70°15'25.422"W	33°19'13.308"S 70°15'24.924"W	2023-01-18
La Parva	3600	3626	ENE	33°19'8.226"S 70°15'40.224"W	33°19'6.918"S 70°15'40.746"W	33°19'6.534"S 70°15'39.27"W	33°19'7.746"S 70°15'38.82"W	33°19'7.356"S 70°15'39.75"W	2023-01-18
Valle Nevado	2300	2346	SSE	33°22'13.074"S 70°17'17.166"W	33°22'12.39"S 70°17'18.432"W	33°22'11.328"S 70°17'17.568"W	33°22'12.048"S 70°17'16.284"W	33°22'12.186"S 70°17'17.364"W	2022-12-27
Valle Nevado	2400	2411	NW	33°21'47.316"S 70°17'18.72"W	33°21'45.624"S 70°17'18.342"W	33°21'46.674"S 70°17'17.406"W	33°21'46.302"S 70°17'19.626"W	33°21'46.458"S 70°17'18.534"W	2022-12-27
Valle Nevado	2500	2504	SE	33°22'3.642"S 70°16'25.542"W	33°22'2.544"S 70°16'26.232"W	33°22'1.866"S 70°16'24.972"W	33°22'2.976"S 70°16'24.252"W	33°22'2.724"S 70°16'25.254"W	2022-12-27
Valle Nevado	2600	2610	SE	33°21'36.93"S 70°15'54.942"W	33°21'35.91"S 70°15'55.698"W	33°21'35.394"S 70°15'54.312"W	33°21'36.426"S 70°15'53.628"W	33°21'36.102"S 70°15'54.654"W	2022-12-27
Valle Nevado	2700	2779	SW	33°21'23.28"S 70°15'34.23"W	33°21'23.496"S 70°15'31.566"W	33°21'24.48"S 70°15'32.034"W	33°21'24.084"S 70°15'35.304"W	33°21'24.114"S 70°15'34.272"W	2022-12-29
Valle Nevado	2800	2852	SE	33°21'29.112"S 70°15'22.278"W	33°21'27.858"S 70°15'21.828"W	33°21'27.966"S 70°15'20.286"W	33°21'29.154"S 70°15'20.79"W	33°21'28.512"S 70°15'21.234"W	2022-12-29
Valle Nevado	2900	2958	WSW	33°21'23.06"S 70°15'4.41"W	33°21'23.142"S 70°15'2.868"W	33°21'24.45"S 70°15'2.754"W	33°21'24.384"S 70°15'4.26"W	33°21'23.778"S 70°15'3.54"W	2022-12-28
Valle Nevado	3000	3098	S	33°20'39.6"S 70°15'12.894"W	33°20'39.432"S 70°15'14.502"W	33°20'38.178"S 70°15'14.214"W	33°20'38.322"S 70°15'12.696"W	33°20'38.838"S 70°15'13.566"W	2022-12-28
Valle Nevado	3100	3143	SSE	33°20'34.68"S 70°15'14.316"W	33°20'35.874"S 70°15'13.944"W	33°20'36.234"S 70°15'15.342"W	33°20'35.082"S 70°15'15.75"W	33°20'35.454"S 70°15'14.838"W	2022-12-28
Valle Nevado	3200	3241	ESE	33°19'49.65"S 70°14'44.202"W	33°19'50.964"S 70°14'44.406"W	33°19'50.682"S 70°14'45.822"W	33°19'49.398"S 70°14'45.69"W	33°19'50.184"S 70°14'45.042"W	2022-12-28
Valle Nevado	3300	3318	SW	33°19'38.202"S 70°14'24.69"W	33°19'39.51"S 70°14'25.236"W	33°19'38.898"S 70°14'26.67"W	33°19'37.68"S 70°14'26.082"W	33°19'38.682"S 70°14'25.716"W	2022-12-28
Valle Nevado	3400	3470	WSW	33°19'11.748"S 70°14'19.26"W	33°19'10.386"S 70°14'19.308"W	33°19'10.284"S 70°14'17.796"W	33°19'11.634"S 70°14'17.832"W	33°19'11.052"S 70°14'18.456"W	2023-01-18
Valle Nevado	3500	3576	NW	33°18'46.014"S 70°14'21.834"W	33°18'47.034"S 70°14'20.934"W	33°18'47.922"S 70°14'22.116"W	33°18'46.824"S 70°14'23.13"W	33°18'46.974"S 70°14'21.978"W	2022-12-29
Valle Nevado	3600	3642	NE	33°19'2.502"S 70°14'4.944"W	33°19'3.6"S 70°14'4.152"W	33°19'4.266"S 70°14'5.436"W	33°19'3.132"S 70°14'6.258"W	33°19'3.354"S 70°14'5.19"W	2022-12-29
Valle Nevado	3700	3686	W	33°19'15.948"S 70°13'52.53"W	33°19'16.998"S 70°13'51.624"W	33°19'17.514"S 70°13'52.938"W	33°19'16.476"S 70°13'53.922"W	33°19'16.794"S 70°13'52.746"W	2022-12-29

## Sheet: La_Parva_plots
	Elevation (m a.s.l.)
Species	2500	2600	2700	2800	2900	3000	3100	3200	3300	3400	3500	3600
Acaena pinnatifida Ruiz & Pav.	1	1	1	1	1	1	0	0	0	0	0	0
Acaena splendens Hook. & Arn.	0	1	0	0	0	0	0	0	0	0	0	0
Adesmia arachnipes Clos	0	0	0	0	0	0	0	1	0	0	0	0
Adesmia capitellata (Clos) Hauman	0	0	0	0	0	0	0	0	0	0	1	1
Adesmia coronilloides Gillies ex Hook. & Arn.	0	0	1	0	1	0	1	0	0	0	0	0
Adesmia exilis Clos	1	1	0	0	1	0	0	0	0	0	0	0
Adesmia glomerula Clos	0	0	0	0	0	0	0	0	0	0	1	0
Adesmia longiseta DC.	0	1	0	0	1	0	0	0	0	0	0	0
Adesmia montana Phil.	1	1	1	1	0	0	0	0	0	0	0	0
Adesmia papposa (Lag.) DC. var. radicifolia (Clos) M.N. Correa	0	1	0	0	0	0	0	0	0	0	0	0
Alstroemeria pallida Graham	0	1	0	0	0	0	0	0	0	0	0	0
Anarthrophyllum cumingii (Hook. & Arn.) F. Phil.	1	1	0	1	1	0	0	0	0	0	0	0
Anarthrophyllum gayanum (A. Gray) B.D. Jacks.	0	0	0	0	1	0	0	0	0	0	0	0
Anemone major (Phil.) F. Meigen	0	0	0	0	0	0	1	0	0	0	0	0
Antennaria chilensis J. Remy var. chilensis	0	0	0	0	0	0	0	0	0	1	0	0
Astragalus looseri I.M. Johnst.	0	0	1	0	0	0	0	0	0	0	0	0
Azorella madreporica Clos	0	0	0	0	0	0	0	0	1	1	1	1
Azorella monantha Clos	0	0	0	0	0	0	0	1	0	0	0	0
Azorella ruizii G.M. Plunkett & A.N. Nicolas	0	0	1	1	1	1	1	1	0	0	0	0
Berberis empetrifolia Lam.	1	1	0	1	1	0	1	0	0	0	0	0
Bromus catharthicus var. catharthicus	1	1	1	1	1	1	0	0	0	0	0	0
Bromus setifolius J. Presl var. setifolius	0	0	1	0	1	0	1	0	1	1	1	1
Calceolaria arachnoidea Graham	1	1	1	1	0	0	0	0	0	0	0	0
Calceolaria corymbosa Ruiz & Pav. subsp. mimuloides (Clos) C. Ehrh.	0	0	0	0	0	1	0	0	0	0	0	0
Calopappus acerosus Meyen	0	0	1	1	0	0	0	0	0	0	0	0
Carex andina Phil.	1	1	1	1	0	1	0	0	1	0	0	0
Carex macloviana d'Urv.	0	0	0	0	0	0	0	0	1	1	0	0
Cerastium arvense L.	1	1	1	1	1	1	1	1	1	1	1	0
Chaetanthera euphrasioides (DC.) F. Meigen	1	1	1	1	1	1	1	1	1	1	0	0
Chaetanthera linearis Poepp. ex Less.	1	1	0	0	0	0	0	0	0	0	0	0
Chenopodium philippianum Aellen	1	1	1	1	1	1	1	0	0	0	0	1
Chuquiraga oppositifolia D. Don	1	1	1	1	1	0	1	0	0	0	0	0
Collomia biflora (Ruiz & Pav.) Brand	1	1	1	1	0	0	0	0	0	0	0	0
Convolvulus arvensis L.	1	0	0	0	0	0	0	0	0	0	0	0
Convolvulus demissus Choisy	0	1	0	0	0	0	0	0	0	0	0	0
Cryptantha capituliflora (Clos) Reiche	0	0	0	0	0	1	0	1	0	0	0	0
Cynoglossum creticum Mill.	1	1	1	0	1	0	0	0	0	0	0	0
Draba gilliesii Hook. & Arn.	0	0	0	0	0	0	0	0	1	1	0	0
Ephedra chilensis C. Presl	1	1	0	0	1	0	0	0	0	0	0	0
Erigeron andicola DC.	0	0	1	1	0	1	1	1	1	1	1	1
Erigeron cinereus Hook. & Arn.	0	0	0	1	0	1	0	1	0	0	0	0
Erodium cicutarium (L.) L'Hér. ex Aiton	1	1	0	0	1	0	0	0	0	0	0	0
Euphorbia collina Phil.	1	1	1	1	1	1	1	0	0	0	0	0
Festuca magellanica Lam.	0	0	0	0	0	0	0	1	1	0	0	0
Galium gilliesii Hook. & Arn.	0	0	0	0	0	1	0	1	0	1	0	0
Gamocarpha compacta (Phil.) S.S. Denham & Pozner	0	0	0	0	0	0	0	0	0	1	1	0
Gamocarpha scapigera (J. Rémy) S.S. Denham & Pozner	0	0	0	0	0	1	1	1	1	1	0	0
Gayophytum humile A. Juss.	0	0	0	0	0	0	0	0	1	0	0	0
Haplopappus anthylloides Meyen & Walp.	0	1	0	0	1	0	0	0	0	0	0	0
Haplopappus schumannii (Kuntze) G.K. Br. & W.D. Clark	1	1	0	0	0	0	0	0	0	0	0	0
Haplopappus scrobiculatus (Nees) DC.	0	0	1	1	1	1	1	0	0	1	0	0
Heliotropium paronychioides A. DC.	0	0	0	0	1	1	0	0	0	0	0	0
Hordeum comosum J. Presl	1	1	1	1	1	1	1	1	1	1	1	1
Hypochaeris clarionoides (J. Remy) Reiche	0	0	1	1	0	1	0	0	0	0	0	0
Junellia spathulata (Gillies & Hook.) Moldenke	0	1	0	0	0	0	0	0	0	0	0	0
Junellia uniflora (Phil.) Moldenke	0	0	0	0	0	0	0	0	0	0	0	1
Koeleria barbinodis (Trin.) Barberá, Quintanar, Soreng & P.M. Peterson	0	0	1	0	0	1	0	1	1	0	0	0
Koeleria preslii (Kunth) Barberá, Quintanar, Soreng & P.M. Peterson	0	0	0	0	0	0	1	0	1	1	1	0
Lactuca serriola L.	0	0	0	0	1	0	0	0	0	0	0	0
Latace andina (Poepp.) Sassone	0	0	1	1	0	0	0	0	0	0	0	0
Lepidium reichei Phil. ex Reiche	0	0	1	1	0	0	0	0	0	0	0	0
Loasa caespitosa Phil.	0	0	0	0	0	0	0	0	1	0	1	0
Loasa sigmoidea Urb. & Gilg	0	0	1	1	0	1	0	1	0	0	0	0
Luzula chilensis Nees & Meyen ex Kunth	0	0	0	0	0	1	0	0	1	0	0	0
Luzula racemosa Desv.	0	0	0	0	0	0	0	0	0	1	0	0
Madia sativa Molina	1	1	0	0	0	0	0	0	0	0	0	0
Matricaria discoidea DC.	1	0	0	0	0	0	0	0	0	0	0	0
Melosperma andicola Benth.	0	0	0	0	1	0	0	0	0	0	0	0
Microsteris gracilis (Hook.) Greene	1	1	1	1	0	0	0	0	0	0	0	0
Montiopsis andicola (Gillies) D.I. Ford	0	0	1	1	0	0	0	0	0	0	0	0
Montiopsis cistiflora (Gillies ex Arn.) D.I. Ford	0	0	0	0	0	1	0	0	0	0	0	0
Montiopsis gilliesii (Hook. & Arn.) D.I. Ford	0	0	0	0	0	1	0	1	1	1	1	1
Mutisia sinuata Cav.	1	0	0	0	0	0	0	0	0	0	0	0
Nardophyllum lanatum (Meyen) Cabrera	1	1	0	0	0	0	0	0	0	0	0	0
Nassauvia aculeata (Less.) Poepp. & Endl. var. Aculeata	0	0	1	0	0	0	0	0	0	0	0	0
Nassauvia axillaris (Lag. ex Lindl.) D. Don	0	0	0	0	1	0	0	0	0	0	0	0
Nassauvia cumingii Hook. & Arn.	0	0	0	0	0	1	0	1	1	1	0	0
Nassauvia lagascae (D. Don) F. Meigen var. lagascae	0	0	0	0	0	0	0	1	1	1	1	0
Nassauvia looseri Cabrera	1	1	1	1	1	0	1	0	0	0	0	0
Nicotiana corymbosa J. Remy	1	0	1	1	1	1	1	1	1	0	0	1
Noccaea magellanica (Comm. ex Poir.) Holub	0	0	0	1	0	0	0	0	1	1	1	0
Oenothera acaulis Cav.	1	0	0	0	0	0	0	0	0	0	0	0
Olsynium junceum (E. Mey. ex C. Presl) Goldblatt subsp. colchaguense (Phil.) J.M. Watson & A.R. Flores	0	0	0	0	0	1	0	0	1	0	0	0
Olsynium junceum (E. Mey. ex C. Presl) Goldblatt subsp. junceum	1	1	1	1	1	1	0	0	0	0	0	0
Olsynium philippii (Klatt) Goldblatt subsp. illapelinum (Phil.) J.M. Watson & A.R. Flores	0	0	0	1	0	0	0	0	0	0	0	0
Oreopolus glacialis (Poepp.) Ricardi	0	0	0	0	0	0	0	1	0	0	0	0
Oriastrum chilense (J. Remy) Wedd.	0	0	0	0	1	1	1	0	1	0	1	0
Oriastrum lycopodioides (J. Remy) Wedd.	0	0	0	0	0	0	0	1	1	1	0	0
Oriastrum pentacaenoides Phil.	0	0	0	0	0	0	0	0	0	0	1	0
Oriastrum pusillum Poepp. & Endl	1	0	0	0	0	0	0	0	0	0	0	0
Oxalis compacta Gillies ex Hook. & Arn.	0	0	0	0	0	1	0	1	1	1	1	1
Oxalis penicillata Phil.	0	0	0	0	0	0	0	0	0	0	1	1
Oxalis squamata Zucc.	0	0	1	1	1	1	1	0	0	0	0	0
Pappostipa chrysophylla (E. Desv.) Romasch. var. chrysophylla	0	0	0	0	0	0	0	0	0	0	0	1
Perezia carthamoides (D. Don) Hook. & Arn.	1	1	1	1	1	0	1	0	0	1	0	0
Perezia pilifera (D. Don) Hook. & Arn.	0	0	0	0	0	1	0	0	1	0	0	0
Perezia poeppigii Less.	0	1	1	1	1	0	1	0	0	0	0	0
Phacelia secunda J.F. Gmel. var. secunda	0	1	1	0	1	1	1	1	1	1	1	1
Poa denudata Steud.	0	0	0	1	0	1	1	1	0	0	1	0
Poa holciformis J. Presl	1	1	1	1	1	1	1	1	0	1	1	0
Poa secunda J. Presl	0	0	0	0	1	0	0	0	1	0	0	0
Polygonum bowenkampii Phil.	1	1	1	1	0	0	0	0	0	0	0	0
Pozoa coriacea Lag.	0	0	0	0	0	0	1	1	1	0	1	0
Quinchamalium parviflorum Phil.	0	0	1	1	0	0	1	0	0	0	0	0
Rhodolirium montanum Phil.	1	1	1	1	1	0	1	0	0	0	0	0
Rytidosperma pictum (Nees & Meyen) Nicora var. pictum	0	0	1	1	0	0	0	0	0	0	0	0
Rytidosperma virescens (E. Desv.) Nicora var. virescens	0	0	0	0	0	1	0	0	1	1	1	1
Sanicula graveolens Poepp. ex DC.	0	0	1	1	0	1	0	0	0	0	0	0
Senecio bustillosianus J. Remy var. bustillosianus	0	1	1	1	1	1	1	0	0	0	0	0
Senecio eruciformis J. Remy var. Eruciformis	1	1	0	0	0	0	0	0	0	0	0	0
Senecio looseri Cabrera	0	1	1	0	1	1	1	1	1	1	0	0
Senecio pentaphyllus Phil.	1	1	1	1	0	1	0	0	0	0	0	0
Senecio polygaloides Phil.	0	0	1	0	1	1	1	1	0	0	0	0
Senega salasiana (Gay) J.F.B. Pastore & Agust.Martinez	0	0	0	0	0	1	0	0	0	0	0	0
Sisyrinchium arenarium Poepp.	0	1	1	1	0	0	0	0	0	0	0	0
Solenomelus segethii (Phil.) Kuntze	0	0	1	1	1	0	0	0	0	0	0	0
Stachys philippiana Vatke	0	1	0	0	0	0	0	0	0	0	0	0
Tanacetum parthenium (L.) Sch. Bip.	0	0	1	0	0	0	0	0	0	0	0	0
Taraxacum officinale F.H. Wigg.	0	1	1	1	0	1	1	1	1	1	1	1
Tetraglochin alatum (Gillies ex Hook. & Arn.) Kuntze	1	1	0	0	0	0	0	0	0	0	0	0
Trisetum longiglume Hack.	0	0	1	0	0	0	0	0	1	0	1	0
Trisetum sp. indet.	0	0	1	0	0	1	0	0	0	0	0	0
Tristagma bivalve (Hook. ex Lindl.) Traub	0	0	1	1	1	0	0	0	0	0	0	0
Tropaeolum polyphyllum Cav	0	0	0	0	0	0	1	0	0	0	0	0
Tropaeolum sessilifolium Poepp. & Endl.	1	1	0	0	0	0	0	0	0	0	0	0
Viola atropurpurea Leyb.	0	0	0	0	0	0	0	0	1	0	1	0
Viola philippii Leyb. var. philippii	0	0	1	1	0	1	0	1	0	1	0	0
Species richness	39	47	53	47	41	44	32	29	34	28	25	15

## Sheet: Valle_Nevado_plots
	Elevation (m a.s.l.)
Species	2300	2400	2500	2600	2700	2800	2900	3000	3100	3200	3300	3400	3500	3600	3700
Acaena alpina Poepp. ex Walp.	1	1	1	1	0	0	0	0	0	0	0	0	0	0	0
Acaena pinnatifida Ruiz & Pav.	1	1	1	1	1	1	1	1	1	1	0	0	0	0	0
Acaena poeppigiana Gay	0	0	0	0	0	0	0	0	0	1	1	0	0	0	0
Acaena splendens Hook. & Arn.	1	1	1	1	0	0	0	0	0	0	0	0	0	0	0
Adesmia arachnipes Clos	0	0	0	1	0	0	1	1	1	0	0	0	0	0	0
Adesmia capitellata (Clos) Hauman	0	0	0	0	0	0	0	0	0	0	0	1	1	1	0
Adesmia exilis Clos	0	1	0	0	0	0	0	0	0	0	0	0	0	0	0
Adesmia glomerula Clos	0	0	0	0	0	0	0	0	0	0	0	0	1	1	0
Adesmia longiseta DC.	0	0	1	1	1	1	1	0	0	0	0	0	0	0	0
Adesmia montana Phil.	0	0	0	0	0	1	1	1	0	0	0	0	0	0	0
Adesmia papposa (Lag.) DC. var. radicifolia (Clos) M.N. Correa	0	0	1	0	0	0	0	0	0	0	0	0	0	0	0
Alstroemeria exerens Meyen	0	1	1	1	0	1	0	0	0	0	0	0	0	0	0
Anarthrophyllum cumingii (Hook. & Arn.) F. Phil	0	1	0	1	1	1	1	0	0	0	0	0	0	0	0
Anarthrophyllum gayanum (A. Gray) B.D. Jacks.	0	0	0	0	0	0	0	0	1	0	0	0	0	0	0
Anemone major (Phil.) F. Meigen	0	0	0	0	0	0	0	0	0	1	0	0	0	0	0
Antennaria chilensis J. Remy var. chilensis	0	0	0	0	0	0	0	1	0	0	0	1	0	0	0
Astragalus cruckshanksii (Hook. & Arn.) Griseb.	0	0	0	0	1	0	0	0	0	0	0	0	0	0	0
Astragalus vesiculosus Clos	0	0	0	0	1	0	0	0	0	1	0	0	0	0	0
Azorella madreporica Clos	0	0	0	0	0	0	0	1	1	1	1	1	1	1	0
Azorella ruizii G.M. Plunkett & A.N. Nicolas	1	0	1	1	1	1	1	0	1	1	1	0	0	0	0
Berberis empetrifolia Lam.	1	1	1	1	1	1	0	0	0	0	0	0	0	0	0
Bromus catharthicus var. catharthicus	1	1	1	1	1	0	0	1	0	0	0	0	0	0	0
Bromus setifolius J. Presl var. setifolius	0	0	1	1	0	0	0	0	0	1	0	0	1	1	0
Calandrinia affinis Gillies ex Arn.	0	0	0	0	0	0	0	1	1	0	1	0	0	0	0
Calandrinia caespitosa Gillies ex Arn.	0	0	0	0	0	0	0	1	0	0	1	1	0	0	0
Calceolaria arachnoidea Graham	0	0	0	0	0	0	1	0	0	1	0	0	0	0	0
Calceolaria corymbosa Ruiz & Pav. subsp. mimuloides (Clos) C. Ehrh.	0	0	0	1	1	0	0	0	0	0	0	0	0	0	0
Calceolaria filicaulis Clos subsp. luxurians (Witasek) C. Ehrh.	0	0	0	0	1	0	0	1	0	0	0	0	0	0	0
Carex andina Phil.	0	1	1	1	0	1	1	1	1	1	0	0	0	0	0
Carex macloviana d'Urv.	0	0	0	0	0	0	0	0	0	0	0	1	0	0	0
Carex patagonica Speg.	1	0	0	0	0	0	0	0	0	0	0	0	0	0	0
Carex recondita Muñoz-Schüler, Martín-Bravo & Jim.Mejías	0	0	0	0	0	1	0	0	0	0	0	0	0	0	0
Cerastium arvense L.	0	0	1	1	1	1	0	1	1	1	1	1	0	0	0
Chaetanthera euphrasioides (DC.) F. Meigen	1	1	1	1	1	1	1	1	1	1	0	0	0	0	0
Chenopodium philippianum Aellen	0	0	0	1	1	1	1	1	0	0	0	0	0	0	0
Chuquiraga oppositifolia D. Don	1	1	1	1	1	1	0	0	0	0	0	0	0	0	0
Collomia biflora (Ruiz & Pav.) Brand	1	1	0	1	0	0	0	0	0	0	0	0	0	0	0
Convolvulus arvensis L.	1	1	0	0	0	0	0	0	0	0	0	0	0	0	0
Conyza andina J. Remy	0	1	0	0	0	0	0	0	0	0	0	0	0	0	0
Cryptantha capituliflora (Clos) Reiche	0	0	0	0	0	0	0	0	1	1	0	0	0	0	0
Cryptantha glomerulifera (Phil.) I.M. Johnst.	0	0	0	0	1	0	0	0	0	0	0	0	0	0	0
Cuscuta sp. indet.	0	0	0	0	0	1	0	0	0	0	0	0	0	0	0
Cynoglossum creticum Mill.	0	1	0	0	0	0	0	0	0	0	0	0	0	0	0
Diplolepis nummulariifolia (Hook. & Arn.) Liede & Rapini	0	1	1	0	0	0	0	0	0	0	0	0	0	0	0
Ephedra chilensis C. Presl	1	1	1	0	0	0	0	0	0	0	0	0	0	0	0
Erigeron andicola DC.	0	0	1	0	1	1	1	1	1	1	1	0	1	1	0
Erigeron leptopetalus Phil.	0	0	0	0	0	0	0	1	0	0	0	0	0	1	0
Erigeron sp. indet.	0	0	0	0	0	0	0	1	0	0	0	0	0	0	0
Erodium cicutarium (L.) L'Hér. ex Aiton	0	1	0	0	0	0	0	0	0	0	0	0	0	0	0
Euphorbia collina Phil.	1	1	1	1	0	0	1	0	0	0	0	0	0	0	0
Festuca magellanica Lam.	0	0	0	0	0	0	0	0	0	0	0	1	0	0	0
Galium araucanum Phil.	0	0	0	0	0	0	1	0	0	0	0	0	0	0	0
Galium gilliesii Hook. & Arn.	0	0	0	0	0	0	0	0	1	0	0	0	0	0	0
Galium suffruticosum Hook. & Arn.	0	0	0	0	0	0	1	0	1	0	0	0	0	0	0
Gamocarpha compacta (Phil.) S.S. Denham & Pozner	0	0	0	0	0	0	0	0	0	1	1	1	0	0	0
Gamocarpha scapigera (J. Rémy) S.S. Denham & Pozner	0	0	0	0	1	0	0	0	1	1	0	0	0	0	0
Gayophytum humile A. Juss.	0	0	0	0	0	1	0	1	1	0	0	0	0	0	0
Gayophytum micranthum Hook. & Arn.	1	0	0	0	0	0	0	0	0	0	0	0	0	0	0
Geranium sessiliflorum Cav.	0	0	0	0	0	0	0	1	0	0	0	0	0	0	0
Haplopappus anthylloides Meyen & Walp.	1	1	1	1	0	0	0	0	0	0	0	0	0	0	0
Haplopappus schumannii (Kuntze) G.K. Br. & W.D. Clark	1	1	0	0	0	0	0	0	0	0	0	0	0	0	0
Haplopappus scrobiculatus (Nees) DC.	0	0	0	1	1	1	0	1	0	1	0	0	0	0	0
Hordeum comosum J. Presl	1	1	1	1	1	1	1	1	1	1	1	1	1	1	1
Hypochaeris apargioides Hook. & Arn.	0	1	0	0	0	0	0	0	0	0	0	0	0	0	0
Hypochaeris clarionoides (J. Remy) Reiche	0	0	0	0	1	1	1	1	1	0	1	0	0	0	0
Juncus stipulatus Nees & Meyen	0	0	0	0	1	0	0	0	0	0	0	0	0	0	0
Koeleria barbinodis (Trin.) Barberá, Quintanar, Soreng & P.M. Peterson	0	0	0	0	0	0	0	0	0	1	1	0	0	0	0
Koeleria preslii (Kunth) Barberá, Quintanar, Soreng & P.M. Peterson	0	0	0	0	0	0	0	0	0	1	1	1	1	1	0
Lactuca virosa L.	1	0	1	1	1	0	0	1	1	0	0	0	1	0	0
Latace andina (Poepp.) Sassone	0	0	1	1	1	1	1	1	0	0	0	0	0	0	0
Leucheria bridgesii Hook. & Arn.	0	0	0	1	0	0	0	0	0	0	0	0	0	0	0
Leucocoryne alliacea Miers ex Lindl.	0	0	0	0	1	1	1	0	0	0	0	0	0	0	0
Loasa sigmoidea Urb. & Gilg	0	0	1	0	0	0	0	0	1	1	1	0	0	0	0
Luzula chilensis Nees & Meyen ex Kunth	0	0	0	1	0	0	0	1	1	1	0	1	0	1	0
Luzula parvula Barros	0	0	0	0	0	0	0	0	0	0	1	0	0	0	0
Luzula racemosa Desv.	0	0	0	0	0	0	0	0	0	0	1	0	0	0	0
Madia sativa Molina	1	0	0	0	0	0	0	0	0	0	0	0	0	0	0
Melosperma andicola Benth.	1	0	1	0	1	0	0	1	0	0	0	0	0	0	0
Menonvillea purpurea (Hastings) Rollins	0	0	1	0	0	0	0	0	0	0	0	0	0	0	0
Menonvillea scapigera (Phil.) Rollins	0	0	0	1	1	0	0	0	0	0	0	0	0	0	0
Microsteris gracilis (Hook.) Greene	1	1	0	1	1	1	1	1	1	1	0	0	0	0	0
Montia fontana L.	0	0	0	0	1	0	0	0	0	0	0	0	0	0	0
Montiopsis andicola (Gillies) D.I. Ford	0	0	1	1	0	0	1	0	0	0	0	0	0	0	0
Montiopsis cistiflora (Gillies ex Arn.) D.I. Ford	0	0	0	0	0	0	1	0	1	1	1	0	0	0	0
Montiopsis gilliesii (Hook. & Arn.) D.I. Ford	0	0	0	0	0	0	0	1	1	1	1	1	1	1	0
Montiopsis potentilloides (Barnéoud) D.I. Ford	1	0	0	0	0	0	0	0	0	0	0	0	0	0	0
Mutisia sinuata Cav.	0	1	0	0	0	0	0	0	0	0	0	0	0	0	0
Nassauvia cumingii Hook. & Arn.	0	0	0	0	0	0	0	1	1	0	1	1	1	0	0
Nassauvia lagascae (D. Don) F. Meigen var. lagascae	0	0	0	0	0	0	0	0	1	0	1	0	1	1	0
Nassauvia looseri Cabrera	0	0	0	0	1	1	1	0	0	1	0	0	0	0	0
Nicotiana corymbosa J. Remy	1	0	0	1	1	1	1	1	1	1	0	0	0	0	0
Noccaea magellanica (Comm. ex Poir.) Holub	0	0	0	1	1	1	1	1	1	1	1	1	0	0	0
Nototriche compacta (A. Gray) A.W. Hill	0	0	0	0	0	0	0	0	0	0	0	0	0	0	1
Olsynium junceum (E. Mey. ex C. Presl) Goldblatt subsp. colchaguense (Phil.) J.M. Watson & A.R. Flores	0	0	0	0	0	0	0	1	0	1	1	0	0	0	0
Olsynium junceum (E. Mey. ex C. Presl) Goldblatt subsp. junceum	1	1	1	1	1	1	0	0	0	1	0	0	0	0	0
Olsynium philippii (Klatt) Goldblatt subsp. illapelinum (Phil.) J.M. Watson & A.R. Flores	0	0	0	0	0	1	0	1	1	0	0	0	0	0	0
Oriastrum chilense (J. Remy) Wedd	0	0	0	0	0	0	0	0	0	0	0	0	0	1	0
Oriastrum lycopodioides (J. Remy) Wedd	0	0	0	0	0	0	0	0	0	0	1	0	1	0	0
Oriastrum pentacaenoides Phil.	0	0	0	0	0	0	0	0	0	0	0	0	0	1	0
Oriastrum pusillum Poepp. & Endl	1	0	0	0	0	0	0	0	0	1	0	0	0	0	0
Oxalis compacta Gillies ex Hook. & Arn.	0	0	0	0	0	0	0	0	1	1	1	1	0	1	0
Oxalis squamata Zucc.	0	0	1	1	1	0	1	0	0	0	0	0	0	0	0
Pappostipa chrysophylla (E. Desv.) Romasch. var. chrysophylla	1	1	1	1	0	0	0	0	0	0	0	0	0	0	1
Perezia carthamoides (D. Don) Hook. & Arn.	1	1	1	1	1	1	1	1	1	1	0	0	1	0	0
Perezia pilifera (D. Don) Hook. & Arn.	0	0	0	0	0	0	0	1	1	1	1	0	0	0	0
Phacelia cumingii (Benth.) A. Gray	1	0	0	0	0	0	0	0	0	0	0	0	0	0	0
Phacelia secunda J.F. Gmel. var. secunda	1	1	1	1	1	1	1	1	1	1	1	1	1	0	0
Plantago barbata G. Forst.	0	0	0	0	1	1	1	0	0	0	0	0	0	0	0
Plantago grandiflora Meyen	0	0	1	0	0	0	0	0	0	0	0	0	0	0	0
Poa denudata Steud.	0	0	0	0	0	1	0	0	0	0	0	1	1	0	0
Poa holciformis J. Presl	1	1	1	1	1	1	1	0	1	1	1	1	0	0	0
Poa secunda J. Presl	1	1	1	1	1	0	1	1	1	1	0	1	0	0	0
Poa tristigmatica E. Desv.	1	1	1	0	0	0	1	0	0	0	0	0	0	0	0
Polygonum aviculare L.	0	0	0	0	0	0	0	1	0	0	0	0	0	0	0
Polygonum bowenkampii Phil.	0	0	1	1	1	1	1	0	0	0	0	0	0	0	0
Pozoa coriacea Lag.	0	0	0	0	1	0	0	0	1	1	1	0	0	0	0
Quinchamalium parviflorum Phil.	1	1	1	1	1	1	1	0	0	1	0	0	0	0	0
Rhodolirium montanum Phil.	1	1	0	0	1	1	1	1	0	0	0	0	0	0	0
Rytidosperma pictum (Nees & Meyen) Nicora var. pictum	0	0	0	0	0	0	1	0	0	0	0	0	0	0	0
Rytidosperma violaceum (E. Desv.) Nicora	0	0	0	0	0	1	1	0	0	0	0	0	0	0	0
Rytidosperma virescens (E. Desv.) Nicora var. virescens	0	1	1	1	0	0	1	1	1	1	1	1	1	1	0
Sanicula graveolens Poepp. ex DC.	1	1	1	1	1	1	1	1	1	0	0	0	0	0	0
Senecio bustillosianus J. Remy var. bustillosianus	0	0	1	1	1	1	1	1	1	1	0	0	0	0	0
Senecio eruciformis J. Remy var. eruciformis	1	0	0	0	1	0	0	0	0	0	0	0	0	0	0
Senecio looseri Cabrera	0	0	0	0	0	1	0	1	1	0	1	1	1	0	0
Senecio pentaphyllus Phil.	1	1	1	1	0	1	1	0	0	0	0	0	0	0	0
Senecio polygaloides Phil.	1	1	1	0	1	1	0	0	1	1	1	1	0	0	0
Silene andicola Gillies ex Hook. & Arn.	0	0	0	1	0	0	0	0	0	0	0	0	0	0	0
Sisyrinchium arenarium Poepp.	1	1	1	1	1	1	1	0	0	0	0	0	0	0	0
Sisyrinchium cuspidatum Poepp.	0	1	0	0	0	0	0	0	0	0	0	0	0	0	0
Solenomelus segethii (Phil.) Kuntze	0	0	1	1	1	0	0	0	0	0	0	0	0	0	0
Stachys philippiana Vatke	0	1	1	1	0	0	0	0	0	0	0	0	0	0	0
Stenodraba parvifolia (Phil.) O.E. Schulz	0	0	0	0	0	0	0	0	0	0	1	0	1	0	0
Tanacetum parthenium (L.) Sch. Bip.	0	1	0	1	0	0	0	0	1	0	0	0	0	0	0
Taraxacum officinale F.H. Wigg.	1	0	1	1	1	1	1	1	1	1	1	1	1	1	0
Tetraglochin alatum (Gillies ex Hook. & Arn.) Kuntze	0	1	0	0	0	0	0	0	0	0	0	0	0	0	0
Tristagma bivalve (Hook. ex Lindl.) Traub	1	0	0	1	1	1	1	1	0	0	0	0	0	0	0
Tropaeolum nubigenum Phil.	0	0	0	0	0	0	0	0	0	0	0	0	1	0	0
Tropaeolum polyphyllum Cav.	0	0	1	0	0	0	0	0	0	0	0	0	0	0	0
Viola philippii Leyb. var. philippii	0	0	0	0	0	0	0	0	1	0	1	0	0	0	0
Species richness	41	43	47	51	50	44	43	44	43	42	33	23	20	16	3

## Sheet: Species_information
ID	Species	Family	Origen	Life form
1	Acaena alpina Poepp. ex Walp.	Rosaceae	Native	Subshrub
2	Acaena pinnatifida Ruiz & Pav.	Rosaceae	Native	Perennial herb
3	Acaena poeppigiana Gay	Rosaceae	Native	Perennial herb
4	Acaena splendens Hook. & Arn.	Rosaceae	Native	Subshrub
5	Adesmia arachnipes Clos	Fabaceae	Endemic	Perennial herb
6	Adesmia capitellata (Clos) Hauman	Fabaceae	Native	Annual herb
7	Adesmia coronilloides Gillies ex Hook. & Arn.	Fabaceae	Native	Perennial herb
8	Adesmia exilis Clos	Fabaceae	Native	Perennial herb
9	Adesmia glomerula Clos	Fabaceae	Native	Perennial herb
10	Adesmia longiseta DC.	Fabaceae	Endemic	Perennial herb
11	Adesmia montana Phil.	Fabaceae	Endemic	Perennial herb
12	Adesmia papposa (Lag.) DC. var. radicifolia (Clos) M.N. Correa	Fabaceae	Native	Perennial herb
13	Alstroemeria exerens Meyen	Alstroemeriaceae	Endemic	Perennial herb
14	Alstroemeria pallida Graham	Alstroemeriaceae	Endemic	Perennial herb
15	Anarthrophyllum cumingii (Hook. & Arn.) F. Phil.	Fabaceae	Endemic	Shrub
16	Anarthrophyllum gayanum (A. Gray) B.D. Jacks.	Fabaceae	Native	Subshrub
17	Anemone major (Phil.) F. Meigen	Ranunculaceae	Native	Perennial herb
18	Antennaria chilensis J. Remy var. chilensis	Asteraceae	Native	Perennial herb
19	Astragalus cruckshanksii (Hook. & Arn.) Griseb.	Fabaceae	Native	Perennial herb
20	Astragalus looseri I.M. Johnst.	Fabaceae	Native	Perennial herb
21	Astragalus vesiculosus Clos	Fabaceae	Native	Perennial herb
22	Azorella madreporica Clos	Apiaceae	Native	Subshrub
23	Azorella monantha Clos	Apiaceae	Native	Subshrub
24	Azorella ruizii G.M. Plunkett & A.N. Nicolas	Apiaceae	Native	Subshrub
25	Berberis empetrifolia Lam.	Berberidaceae	Native	Subshrub
26	Bromus catharticus Vahl var. catharticus	Poaceae	Native	Annual/biannual/perennial herb
27	Bromus setifolius J. Presl var. setifolius	Poaceae	Native	Perennial herb
28	Calandrinia affinis Gillies ex Arn.	Montiaceae	Native	Perennial herb
29	Calandrinia caespitosa Gillies ex Arn.	Montiaceae	Native	Perennial herb
30	Calceolaria arachnoidea Graham	Calceolariaceae	Endemic	Perennial herb
31	Calceolaria corymbosa Ruiz & Pav. subsp. mimuloides (Clos) C. Ehrh.	Calceolariaceae	Endemic	Perennial herb
32	Calceolaria filicaulis Clos subsp. luxurians (Witasek) C. Ehrh.	Calceolariaceae	Native	Perennial herb
33	Calopappus acerosus Meyen	Asteraceae	Endemic	Perennial herb
34	Carex andina Phil.	Cyperaceae	Native	Perennial herb
35	Carex macloviana d'Urv.	Cyperaceae	Native	Perennial herb
36	Carex patagonica Speg.	Cyperaceae	Native	Perennial herb
37	Carex recondita Muñoz-Schüler, Martín-Bravo & Jim.Mejías	Cyperaceae	Endemic	Perennial herb
38	Cerastium arvense L.	Caryophyllaceae	Introduced	Perennial herb
39	Chaetanthera euphrasioides (DC.) F. Meigen	Asteraceae	Native	Annual herb
40	Chaetanthera linearis Poepp. ex Less.	Asteraceae	Endemic	Annual herb
41	Chenopodium philippianum Aellen	Chenopodiaceae	Native	Annual herb
42	Chuquiraga oppositifolia D. Don	Asteraceae	Native	Shrub
43	Collomia biflora (Ruiz & Pav.) Brand	Polemoniaceae	Native	Annual herb
44	Convolvulus arvensis L.	Convolvulaceae	Introduced	Perennial herb
45	Convolvulus demissus Choisy	Convolvulaceae	Native	Perennial herb
46	Conyza andina J. Remy	Asteraceae	Endemic	Perennial herb
47	Cryptantha capituliflora (Clos) Reiche	Boraginaceae	Native	Perennial herb
48	Cryptantha glomerulifera (Phil.) I.M. Johnst.	Boraginaceae	Native	Perennial herb
49	Cuscuta sp. indet.	Convolvulaceae	Endemic	Parasite-annual herb
50	Cynoglossum creticum Mill.	Boraginaceae	Introduced	Annual herb
51	Diplolepis nummulariifolia (Hook. & Arn.) Liede & Rapini	Apocynaceae	Native	Subshrub
52	Draba gilliesii Hook. & Arn.	Brassicaceae	Native	Perennial herb
53	Ephedra chilensis C. Presl	Ephedraceae	Native	Shrub
54	Erigeron andicola DC.	Asteraceae	Native	Perennial herb
55	Erigeron cinereus Hook. & Arn.	Asteraceae	Native	Perennial herb
56	Erigeron leptopetalus Phil.	Asteraceae	Native	Subshrub
57	Erigeron sp. indet.	Asteraceae	Native	Perennial herb
58	Erodium cicutarium (L.) L'Hér. ex Aiton	Geraniaceae	Introduced	Annual herb
59	Euphorbia collina Phil.	Euphorbiaceae	Native	Perennial herb
60	Festuca magellanica Lam.	Poaceae	Native	Perennial herb
61	Galium araucanum Phil.	Rubiaceae	Endemic	Perennial herb
62	Galium gilliesii Hook. & Arn.	Rubiaceae	Endemic	Perennial herb
63	Galium suffruticosum Hook. & Arn.	Rubiaceae	Native	Subshrub
64	Gamocarpha compacta (Phil.) S.S. Denham & Pozner	Calyceraceae	Native	Perennial herb
65	Gamocarpha scapigera (J. Rémy) S.S. Denham & Pozner	Calyceraceae	Native	biennial/perennial herb
66	Gayophytum humile A. Juss.	Onagraceae	Native	Annual herb
67	Gayophytum micranthum Hook. & Arn.	Onagraceae	Native	Annual herb
68	Geranium sessiliflorum Cav.	Geraniaceae	Native	Perennial herb
69	Haplopappus anthylloides Meyen & Walp.	Asteraceae	Native	Shrub
70	Haplopappus schumannii (Kuntze) G.K. Br. & W.D. Clark	Asteraceae	Endemic	Shrub
71	Haplopappus scrobiculatus (Nees) DC.	Asteraceae	Native	Shrub
72	Heliotropium paronychioides A. DC.	Heliotropiaceae	Native	Annual herb
73	Hordeum comosum J. Presl	Poaceae	Native	Perennial herb
74	Hypochaeris apargioides Hook. & Arn.	Asteraceae	Endemic	Perennial herb
75	Hypochaeris clarionoides (J. Remy) Reiche	Asteraceae	Native	Perennial herb
76	Juncus stipulatus Nees & Meyen	Juncaceae	Native	Perennial herb
77	Junellia spathulata (Gillies & Hook.) Moldenke	Verbenaceae	Native	Shrub
78	Junellia uniflora (Phil.) Moldenke	Verbenaceae	Native	Shrub
79	Koeleria barbinodis (Trin.) Barberá, Quintanar, Soreng & P.M. Peterson	Poaceae	Native	Perennial herb
80	Koeleria preslii (Kunth) Barberá, Quintanar, Soreng & P.M. Peterson	Poaceae	Native	Perennial herb
81	Lactuca serriola L.	Asteraceae	Introduced	Annual/biennial herb
82	Lactuca virosa L.	Asteraceae	Introduced	Annual/biennial herb
83	Latace andina (Poepp.) Sassone	Amaryllidaceae	Native	Perennial herb
84	Lepidium reichei Phil. ex Reiche	Brassicaceae	Native	Perennial herb
85	Leucheria bridgesii Hook. & Arn.	Asteraceae	Native	Perennial herb
86	Leucocoryne alliacea Miers ex Lindl.	Amaryllidaceae	Endemic	Perennial herb
87	Loasa caespitosa Phil.	Loasaceae	Endemic	Perennial herb
88	Loasa sigmoidea Urb. & Gilg	Loasaceae	Native	Perennial herb
89	Luzula chilensis Nees & Meyen ex Kunth	Juncaceae	Native	Perennial herb
90	Luzula parvula Barros	Juncaceae	Native	Perennial herb
91	Luzula racemosa Desv.	Juncaceae	Native	Perennial herb
92	Madia sativa Molina	Asteraceae	Native	Annual herb
93	Matricaria discoidea DC.	Asteraceae	Introduced	Annual herb
94	Melosperma andicola Benth.	Plantaginaceae	Native	Subshrub
95	Menonvillea purpurea (Hastings) Rollins	Brassicaceae	Endemic	Perennial herb
96	Menonvillea scapigera (Phil.) Rollins	Brassicaceae	Native	Perennial herb
97	Microsteris gracilis (Hook.) Greene	Polemoniaceae	Native	Annual herb
98	Montia fontana L.	Montiaceae	Native	Annual herb
99	Montiopsis andicola (Gillies) D.I. Ford	Montiaceae	Native	Perennial herb
100	Montiopsis cistiflora (Gillies ex Arn.) D.I. Ford	Montiaceae	Native	Perennial herb
101	Montiopsis gilliesii (Hook. & Arn.) D.I. Ford	Montiaceae	Native	Perennial herb
102	Montiopsis potentilloides (Barnéoud) D.I. Ford	Montiaceae	Native	Perennial herb
103	Mutisia sinuata Cav.	Asteraceae	Native	Climbing shrub
104	Nardophyllum lanatum (Meyen) Cabrera	Asteraceae	Endemic	Shrub
105	Nassauvia aculeata (Less.) Poepp. & Endl. var. aculeata	Asteraceae	Native	Perennial herb
106	Nassauvia axillaris (Lag. ex Lindl.) D. Don	Asteraceae	Native	Shrub
107	Nassauvia cumingii Hook. & Arn.	Asteraceae	Native	Perennial herb
108	Nassauvia lagascae (D. Don) F. Meigen var. lagascae	Asteraceae	Native	Perennial herb
109	Nassauvia looseri Cabrera	Asteraceae	Endemic	Perennial herb
110	Nicotiana corymbosa J. Remy	Solanaceae	Native	Annual herb
111	Noccaea magellanica (Comm. ex Poir.) Holub	Brassicaceae	Native	Perennial herb
112	Nototriche compacta (A. Gray) A.W. Hill	Malvaceae	Native	Perennial herb
113	Oenothera acaulis Cav.	Onagraceae	Endemic	Perennial herb
114	Olsynium junceum (E. Mey. ex C. Presl) Goldblatt subsp. colchaguense (Phil.) J.M. Watson & A.R. Flores	Iridaceae	Endemic	Perennial herb
115	Olsynium junceum (E. Mey. ex C. Presl) Goldblatt subsp. junceum	Iridaceae	Native	Perennial herb
116	Olsynium philippii (Klatt) Goldblatt subsp. illapelinum (Phil.) J.M. Watson & A.R. Flores	Iridaceae	Endemic	Perennial herb
117	Oreopolus glacialis (Poepp.) Ricardi	Rubiaceae	Native	Annual herb
118	Oriastrum chilense (J. Remy) Wedd.	Asteraceae	Native	Annual herb
119	Oriastrum lycopodioides (J. Remy) Wedd.	Asteraceae	Native	Annual herb
120	Oriastrum pentacaenoides Phil.	Asteraceae	Native	Perennial herb
121	Oriastrum pusillum Poepp. & Endl.	Asteraceae	Endemic	Annual herb
122	Oxalis compacta Gillies ex Hook. & Arn.	Oxalidaceae	Native	Annual herb
123	Oxalis penicillata Phil.	Oxalidaceae	Native	Perennial herb
124	Oxalis squamata Zucc.	Oxalidaceae	Native	Perennial herb
125	Pappostipa chrysophylla (E. Desv.) Romasch. var. chrysophylla	Poaceae	Native	Perennial herb
126	Perezia carthamoides (D. Don) Hook. & Arn.	Asteraceae	Native	Perennial herb
127	Perezia pilifera (D. Don) Hook. & Arn.	Asteraceae	Native	Perennial herb
128	Perezia poeppigii Less.	Asteraceae	Endemic	Perennial herb
129	Phacelia cumingii (Benth.) A. Gray	Boraginaceae	Native	Annual herb
130	Phacelia secunda J.F. Gmel. var. secunda	Boraginaceae	Native	Perennial herb
131	Plantago barbata G. Forst.	Plantaginaceae	Native	Perennial herb
132	Plantago grandiflora Meyen	Plantaginaceae	Native	Perennial herb
133	Poa denudata Steud.	Poaceae	Native	Perennial herb
134	Poa holciformis J. Presl	Poaceae	Native	Perennial herb
135	Poa secunda J. Presl	Poaceae	Native	Perennial herb
136	Poa tristigmatica E. Desv.	Poaceae	Native	Perennial herb
137	Polygonum aviculare L.	Polygonaceae	Introduced	Perennial herb
138	Polygonum bowenkampii Phil.	Polygonaceae	Endemic	Perennial herb
139	Pozoa coriacea Lag.	Apiaceae	Native	Perennial herb
140	Quinchamalium parviflorum Phil.	Schoepfiaceae	Native	Annual herb
141	Rhodolirium montanum Phil.	Amaryllidaceae	Native	Perennial herb
142	Rytidosperma pictum (Nees & Meyen) Nicora var. pictum	Poaceae	Native	Perennial herb
143	Rytidosperma violaceum (E. Desv.) Nicora	Poaceae	Native	Perennial herb
144	Rytidosperma virescens (E. Desv.) Nicora	Poaceae	Native	Perennial herb
145	Sanicula graveolens Poepp. ex DC.	Apiaceae	Native	Perennial herb
146	Senecio bustillosianus J. Remy var. bustillosianus	Asteraceae	Endemic	Subshrub
147	Senecio eruciformis J. Remy var. eruciformis	Asteraceae	Native	Subshrub
148	Senecio looseri Cabrera	Asteraceae	Native	Subshrub
149	Senecio pentaphyllus Phil.	Asteraceae	Endemic	Subshrub
150	Senecio polygaloides Phil.	Asteraceae	Native	Subshrub
151	Senega salasiana (Gay) J.F.B. Pastore & Agust.Martinez	Polygalaceae	Native	Perennial herb
152	Silene andicola Gillies ex Hook. & Arn.	Caryophyllaceae	Native	Perennial herb
153	Sisyrinchium arenarium Poepp.	Iridaceae	Native	Perennial herb
154	Sisyrinchium cuspidatum Poepp.	Iridaceae	Native	Perennial herb
155	Solenomelus segethii (Phil.) Kuntze	Iridaceae	Native	Perennial herb
156	Stachys philippiana Vatke	Lamiaceae	Endemic	Perennial herb
157	Stenodraba parvifolia (Phil.) O.E. Schulz	Brassicaceae	Native	Perennial herb
158	Tanacetum parthenium (L.) Sch. Bip.	Asteraceae	Introduced	Perennial herb
159	Taraxacum officinale F.H. Wigg.	Asteraceae	Introduced	Perennial herb
160	Tetraglochin alatum (Gillies ex Hook. & Arn.) Kuntze	Rosaceae	Native	Shrub
161	Trisetum longiglume Hack.	Poaceae	Native	Perennial herb
162	Trisetum sp. indet.	Poaceae	Native	Perennial herb
163	Tristagma bivalve (Hook. ex Lindl.) Traub	Amaryllidaceae	Endemic	Perennial herb
164	Tropaeolum nubigenum Phil.	Tropaeolaceae	Endemic	Perennial herb
165	Tropaeolum polyphyllum Cav.	Tropaeolaceae	Native	Perennial herb
166	Tropaeolum sessilifolium Poepp. & Endl.	Tropaeolaceae	Endemic	Perennial herb
167	Viola atropurpurea Leyb.	Violaceae	Native	Perennial herb
168	Viola philippii Leyb. var. philippii	Violaceae	Native	Perennial herb

## Sheet: Climate data
Site	Gradient	Month	Year	Mean T °C	Mean RH (%)			Site	Gradient	Elevation (m a.s.l.)	Latitude	Longitude
Los Pumas	Valle Nevado	Sept	2019	5.52014	48.2043			Los Pumas	Valle Nevado	2406	33°21'45.19"S	70°17'19.58"W
Los Pumas	Valle Nevado	Oct	2019	6.5854	46.4577			Curva 18	Valle Nevado	2954	33°21'26.09"S	70°15'04.21"W
Los Pumas	Valle Nevado	Nov	2019	12.2501	40.3982			Andarivel Valle del Inca	La Parva	3555	33°19'18.81"S	70°15'21.86"W
Los Pumas	Valle Nevado	Dec	2019	13.8398	39.09
Los Pumas	Valle Nevado	Jan	2020	15.426	47.1607
Los Pumas	Valle Nevado	Feb	2020	14.9186	40.4086
Los Pumas	Valle Nevado	Mar	2020	14.3375	38.9432
Los Pumas	Valle Nevado	Apr	2020	11.2111	37.3838
Los Pumas	Valle Nevado	May	2020	9.37156	31.3372
Los Pumas	Valle Nevado	Jun	2020	1.58615	55.2848
Los Pumas	Valle Nevado	Jul	2020	0.701394	59.1291
Los Pumas	Valle Nevado	Aug	2020	2.36678	47.868
Los Pumas	Valle Nevado	Sept	2020	5.58267	45.0355
Los Pumas	Valle Nevado	Oct	2020	8.92446	43.5223
Los Pumas	Valle Nevado	Nov	2020	10.9575	45.5241
Los Pumas	Valle Nevado	Dec	2020	12.9579	45.3759
Los Pumas	Valle Nevado	Jan	2021	12.9128	54.0683
Los Pumas	Valle Nevado	Feb	2021	13.3058	49.9095
Los Pumas	Valle Nevado	Mar	2021	11.9516	52.3238
Los Pumas	Valle Nevado	Apr	2021	10.4898	36.8101
Los Pumas	Valle Nevado	May	2021	6.30616	42.1665
Los Pumas	Valle Nevado	Jun	2021	4.59426	42.9741
Los Pumas	Valle Nevado	Jul	2021	5.28667	32.2511
Los Pumas	Valle Nevado	Aug	2021	4.18619	43.4648
Curva 18	Valle Nevado	Sept	2019	2.72831	43.7667
Curva 18	Valle Nevado	Oct	2019	3.20436	45.1082
Curva 18	Valle Nevado	Nov	2019	8.93049	40.0623
Curva 18	Valle Nevado	Dec	2019	10.2524	39.8254
Curva 18	Valle Nevado	Jan	2020	12.4592	45.1107
Curva 18	Valle Nevado	Feb	2020	11.5366	42.1381
Curva 18	Valle Nevado	Mar	2020	11.5383	38.1712
Curva 18	Valle Nevado	Apr	2020	8.58946	35.5958
Curva 18	Valle Nevado	May	2020	7.13302	29.2672
Curva 18	Valle Nevado	Jun	2020	-0.683118	50.2557
Curva 18	Valle Nevado	Jul	2020	-1.64317	54.3543
Curva 18	Valle Nevado	Aug	2020	0.511448	39.1995
Curva 18	Valle Nevado	Sept	2020	2.78584	40.2233
Curva 18	Valle Nevado	Oct	2020	6.13898	41.2903
Curva 18	Valle Nevado	Nov	2020	7.63224	47.1991
Curva 18	Valle Nevado	Dec	2020	9.65117	46.7481
Curva 18	Valle Nevado	Jan	2021	9.44	56.9463
Curva 18	Valle Nevado	Feb	2021	10.4118	47.6482
Curva 18	Valle Nevado	Mar	2021	8.98184	52.7874
Curva 18	Valle Nevado	Apr	2021	7.84452	35.5686
Curva 18	Valle Nevado	May	2021	3.82751	38.8857
Curva 18	Valle Nevado	Jun	2021	2.18187	39.5885
Curva 18	Valle Nevado	Jul	2021	3.44156	25.1193
Curva 18	Valle Nevado	Aug	2021	1.57096	40.3296
Andarivel Valle del Inca	La Parva	Sept	2019	-1.28154	40.1396
Andarivel Valle del Inca	La Parva	Oct	2019	-0.559179	39.6722
Andarivel Valle del Inca	La Parva	Nov	2019	5.0079	37.1156
Andarivel Valle del Inca	La Parva	Dec	2019	5.8732	42.7156
Andarivel Valle del Inca	La Parva	Jan	2020	8.87353	42.6952
Andarivel Valle del Inca	La Parva	Feb	2020	7.43961	42.6434
Andarivel Valle del Inca	La Parva	Mar	2020	7.38602	39.5713
Andarivel Valle del Inca	La Parva	Apr	2020	4.68558	31.9748
Andarivel Valle del Inca	La Parva	May	2020	3.05056	30.6237
Andarivel Valle del Inca	La Parva	Jun	2020	-4.5684	53.6252
Andarivel Valle del Inca	La Parva	Jul	2020	-5.46149	58.3769
Andarivel Valle del Inca	La Parva	Aug	2020	-2.98901	32.5673
Andarivel Valle del Inca	La Parva	Sept	2020	-1.30892	36.6984
Andarivel Valle del Inca	La Parva	Oct	2020	2.14158	38.1716
Andarivel Valle del Inca	La Parva	Nov	2020	3.38093	48.134
Andarivel Valle del Inca	La Parva	Dec	2020	5.4117	48.8909
Andarivel Valle del Inca	La Parva	Jan	2021	5.39812	57.25
Andarivel Valle del Inca	La Parva	Feb	2021	6.09764	46.5838
Andarivel Valle del Inca	La Parva	Mar	2021	4.82247	52.7889
Andarivel Valle del Inca	La Parva	Apr	2021	3.80173	32.3283
Andarivel Valle del Inca	La Parva	May	2021	-0.296801	38.272
Andarivel Valle del Inca	La Parva	Jun	2021	-1.95647	39.3029
Andarivel Valle del Inca	La Parva	Jul	2021	-0.753551	23.4279
Andarivel Valle del Inca	La Parva	Aug	2021	0.05528	21.9318
